# Supplementary material for: Retinal Microvascular Changes in COVID-19 Bilateral Pneumonia Based on Optical Coherence Tomography Angiography
Source: J Clin Med. 2022 Jun 23;11(13):3621. doi: 10.3390/jcm11133621 (PMC9267319; doi:10.3390/jcm11133621)
Supplement: Supplementary file 1 [file jcm-11-03621-s001.zip]

Archive with 10 entries (10 files):
- Supplementary Table S1.pdf
- Supplementary Table S10.pdf
- Supplementary Table S2.pdf
- Supplementary Table S3.pdf
- Supplementary Table S4.pdf
- Supplementary Table S5.pdf
- Supplementary Table S6.pdf
- Supplementary Table S7.pdf
- Supplementary Table S8.pdf
- Supplementary Table S9.pdf
